# Supplementary material for: Linking individual differences in human primary visual cortex to contrast sensitivity around the visual field
Source: Nat Commun. 2022 Jun 13;13:3309. doi: 10.1038/s41467-022-31041-9 (PMC9192713; doi:10.1038/s41467-022-31041-9)
Supplement: Supplementary file 4 — Source Data [file 41467_2022_31041_MOESM4_ESM.xlsx]

## Sheet: Fig1
Subject	V1 Surface Area LH	V1 Surface Area RH	Cortex Surface Area LH	Cortex Surface Area RH
Subj1	1591.63	1680.61	0.0954656	0.0967516
Subj2	1186.37	1390.5	0.0974391	0.0974118
Subj3	1657.84	1727.09	0.105484	0.105543
Subj4	1736.9	1651.9	0.0979914	0.0969843
Subj5	1132.02	1199.87	0.0890843	0.0880612
Subj6	1040.57	1427.53	0.101183	0.102714
Subj7	1129.06	1306.56	0.100352	0.100961
Subj8	1213.37	1431.2	0.110488	0.111201
Subj9	1121.4	1035.85	0.0898891	0.0878602
Subj10	1248.05	1394.22	0.100288	0.100324
Subj11	1185.91	1283.36	0.0983527	0.099159
Subj12	1375.17	1316.91	0.102956	0.102936
Subj13	1069.32	1047.29	0.0988345	0.0990297
Subj14	1746.36	1470.11	0.115777	0.116042
Subj15	989.431	1098.58	0.103879	0.10484
Subj16	1483.73	1287.81	0.108792	0.110111
Subj17	1421.17	1261.4	0.101668	0.101283
Subj18	1550.08	1775.83	0.111723	0.110789
Subj19	1174.84	1329.26	0.101164	0.102028
Subj20	1225.76	1199.8	0.0951163	0.0968644
Subj21	1147.45	1361.89	0.100392	0.100245
Subj22	1493.65	1286.45	0.113971	0.11407
Subj23	1370.71	1158.74	0.100746	0.100506
Subj24	1419.22	1474.69	0.105528	0.105094
Subj25	831.664	1154.2	0.0885241	0.0893138
Subj26	1306.91	1214.39	0.0976279	0.0976153
Subj27	1311.51	1191.11	0.109313	0.109096
Subj28	1558.55	1336.25	0.113427	0.114534
Subj29	1104.03	941.709	0.101842	0.102014

## Sheet: Fig2
Subject	LHM Contrast	RHM Contrast	UVM Contrast	LVM Contrast	LHM S-Area	RHM S-Area	UVM S-Area	LVM S-Area
Subj1	52.9801	55.8659	31.9489	42.9646	309.702	357.008	94.5222	269.335
Subj2	47.9616	40.2414	27.4348	27.3973	233.024	351.154	80.881	137.431
Subj3	49.6278	53.7634	30.0752	41.3223	333.263	326.438	220.297	159.579
Subj4	44.7928	38.5356	29.5639	26.3678	285.872	347.651	103.159	282.036
Subj5	39.5452	35.5951	24.1948	20.0879	288.228	188.659	76.294	169.635
Subj6	50.5689	50.4414	35.0263	40.6918	241.922	163.803	65.4281	191.466
Subj7	22.6629	22.4719	14.6413	16.835	264.409	256.901	84.6562	151.56
Subj8	69.3241	52.4934	33.3333	58.309	267.231	282.446	158.631	300.531
Subj9	50.4414	31.348	27.0453	34.188	150.711	177.341	83.7686	115.438
Subj10	51.8135	49.8753	37.7003	41.58	274.341	274.652	230.648	218.851
Subj11	35.9712	44.7427	17.6523	25.1572	241.493	248.645	112.755	157.129
Subj12	36.2976	39.604	20.8551	24.3309	239.755	223.243	130.865	178.593
Subj13	31.4465	26.9542	19.4932	18.315	207.334	270.141	95.5936	136.53
Subj14	51.2821	51.4139	30.8166	36.4631	357.351	424.608	306.481	206.922
Subj15	52.2534	45.1467	24.0204	26.5076	157.432	273.481	63.4159	167.638
Subj16	34.9574	43.8116	22.8768	31.8662	270.741	292.049	168.628	154.698
Subj17	50.8906	59.8802	36.6636	42.9185	339.606	293.013	105.539	122.178
Subj18	58.2242	53.4759	38.1679	40.0802	249.653	247.776	74.3892	170.446
Subj19	51.4139	50.5051	34.2466	41.4079	284.611	273.512	131.93	221.36
Subj20	51.7464	57.4713	39.1773	49.8753	254.015	267.789	123.863	191.712
Subj21	48.5437	51.5464	28.5307	37.4532	357.693	285.083	48.7441	178.915
Subj22	49.2005	53.1915	28.4293	43.6205	266.622	244.317	197.803	157.164
Subj23	46.2561	49.597	22.3996	33.4099	211.363	257.109	110.435	122.619
Subj24	40.5474	39.1581	23.9988	29.1386	325.875	286.802	159.645	129.305
Subj25	15.7109	17.2637	14.556	7.77756	219.712	222.189	106.202	155.875
Subj26	60.1504	43.0108	28.1294	31.3234	228.862	208.089	68.4138	168.052
Subj27	51.8135	49.505	32.0256	27.4914	251.077	260.705	119.046	181.219
Subj28	48.3676	60.3318	33.8123	48.2509	247.644	288.761	129.015	186.754
Subj29	17.414	13.3111	15.829	12.4533	208.847	210.299	143.165	201.377

## Sheet: Fig3
Subject	Mean CS	V1 Surface Area
Subj1	44.8959	3272.23
Subj2	37.1413	2576.87
Subj3	42.6728	3384.93
Subj4	34.0586	3388.8
Subj5	28.7597	2331.89
Subj6	43.6659	2468.1
Subj7	18.8229	2435.61
Subj8	51.5705	2644.58
Subj9	34.7729	2157.25
Subj10	44.8631	2642.27
Subj11	29.076	2469.27
Subj12	29.2245	2692.08
Subj13	23.4543	2116.62
Subj14	41.4879	3216.47
Subj15	35.0085	2088.01
Subj16	32.506	2771.54
Subj17	46.7951	2682.56
Subj18	46.7167	3325.91
Subj19	43.8055	2504.1
Subj20	49.0979	2425.56
Subj21	40.4374	2509.34
Subj22	42.4441	2780.11
Subj23	36.198	2529.45
Subj24	32.4609	2893.91
Subj25	13.2375	1985.86
Subj26	38.8563	2521.3
Subj27	38.7656	2502.62
Subj28	46.7111	2894.8
Subj29	14.6205	2045.74

## Sheet: Fig4A
Subject	LHM Contrast	RHM Contrast	UVM Contrast	LVM Contrast	LHM S-Area	RHM S-Area	UVM S-Area	LVM S-Area
Subj1	52.9801	55.8659	31.9489	42.9646	309.702	357.008	94.5222	269.335
Subj2	47.9616	40.2414	27.4348	27.3973	233.024	351.154	80.881	137.431
Subj3	49.6278	53.7634	30.0752	41.3223	333.263	326.438	220.297	159.579
Subj4	44.7928	38.5356	29.5639	26.3678	285.872	347.651	103.159	282.036
Subj5	39.5452	35.5951	24.1948	20.0879	288.228	188.659	76.294	169.635
Subj6	50.5689	50.4414	35.0263	40.6918	241.922	163.803	65.4281	191.466
Subj7	22.6629	22.4719	14.6413	16.835	264.409	256.901	84.6562	151.56
Subj8	69.3241	52.4934	33.3333	58.309	267.231	282.446	158.631	300.531
Subj9	50.4414	31.348	27.0453	34.188	150.711	177.341	83.7686	115.438
Subj10	51.8135	49.8753	37.7003	41.58	274.341	274.652	230.648	218.851
Subj11	35.9712	44.7427	17.6523	25.1572	241.493	248.645	112.755	157.129
Subj12	36.2976	39.604	20.8551	24.3309	239.755	223.243	130.865	178.593
Subj13	31.4465	26.9542	19.4932	18.315	207.334	270.141	95.5936	136.53
Subj14	51.2821	51.4139	30.8166	36.4631	357.351	424.608	306.481	206.922
Subj15	52.2534	45.1467	24.0204	26.5076	157.432	273.481	63.4159	167.638
Subj16	34.9574	43.8116	22.8768	31.8662	270.741	292.049	168.628	154.698
Subj17	50.8906	59.8802	36.6636	42.9185	339.606	293.013	105.539	122.178
Subj18	58.2242	53.4759	38.1679	40.0802	249.653	247.776	74.3892	170.446
Subj19	51.4139	50.5051	34.2466	41.4079	284.611	273.512	131.93	221.36
Subj20	51.7464	57.4713	39.1773	49.8753	254.015	267.789	123.863	191.712
Subj21	48.5437	51.5464	28.5307	37.4532	357.693	285.083	48.7441	178.915
Subj22	49.2005	53.1915	28.4293	43.6205	266.622	244.317	197.803	157.164
Subj23	46.2561	49.597	22.3996	33.4099	211.363	257.109	110.435	122.619
Subj24	40.5474	39.1581	23.9988	29.1386	325.875	286.802	159.645	129.305
Subj25	15.7109	17.2637	14.556	7.77756	219.712	222.189	106.202	155.875
Subj26	60.1504	43.0108	28.1294	31.3234	228.862	208.089	68.4138	168.052
Subj27	51.8135	49.505	32.0256	27.4914	251.077	260.705	119.046	181.219
Subj28	48.3676	60.3318	33.8123	48.2509	247.644	288.761	129.015	186.754
Subj29	17.414	13.3111	15.829	12.4533	208.847	210.299	143.165	201.377

## Sheet: Fig4B
Subject	LHM Contrast	RHM Contrast	UVM Contrast	LVM Contrast	LHM S-Area	RHM S-Area	UVM S-Area	LVM S-Area
Subj1	8.08425	10.97	-12.947	-1.93133	52.0604	99.3663	-163.12	11.6929
Subj2	13.2565	5.53627	-7.27034	-7.30792	32.4016	150.532	-119.742	-63.1915
Subj3	6.95498	11.0906	-12.5976	-1.3505	73.3691	66.5433	-39.5972	-100.315
Subj4	10.7342	4.47703	-4.49468	-7.69078	31.1925	92.9716	-151.521	27.3564
Subj5	10.7855	6.83536	-4.56498	-8.67186	107.524	7.95473	-104.41	-11.0688
Subj6	6.90297	6.77544	-8.63966	-2.97417	76.2672	-1.85129	-100.227	25.8108
Subj7	3.83997	3.64899	-4.18163	-1.9879	75.0272	67.5195	-104.725	-37.8215
Subj8	17.7536	0.922984	-18.2371	6.73858	15.0214	30.2364	-93.5792	48.3214
Subj9	15.6685	-3.42491	-7.72757	-0.584834	18.8964	45.5262	-48.0459	-16.3767
Subj10	6.95035	5.01219	-7.16284	-3.28308	24.7179	25.0293	-18.9752	-30.7721
Subj11	6.89519	15.6667	-11.4238	-3.9188	51.4879	58.6395	-77.2508	-32.8767
Subj12	7.07317	10.3795	-8.36941	-4.89357	46.6412	30.1292	-62.2491	-14.5212
Subj13	7.99225	3.49989	-3.96111	-5.13927	29.9342	92.7415	-81.8059	-40.8697
Subj14	9.79418	9.92601	-10.6712	-5.02479	33.5107	100.768	-17.3594	-116.919
Subj15	17.245	10.1383	-10.988	-8.50085	-8.0599	107.989	-102.076	2.14618
Subj16	2.45143	11.3056	-9.62922	-0.639806	49.212	70.5199	-52.9013	-66.8306
Subj17	4.09552	13.0852	-10.1315	-3.87661	124.522	77.9286	-109.545	-92.9061
Subj18	11.5074	6.7592	-8.54879	-6.63657	64.0871	62.2099	-111.177	-15.1203
Subj19	7.60837	6.69953	-9.55894	-2.39765	56.7577	45.6587	-95.9232	-6.49313
Subj20	2.64856	8.37338	-9.92061	0.777427	44.6706	58.4443	-85.4819	-17.633
Subj21	8.10632	11.109	-11.9067	-2.98419	140.085	67.4744	-168.865	-38.6943
Subj22	6.75642	10.7474	-14.0148	1.17643	50.145	27.8407	-18.6732	-59.3125
Subj23	10.0581	13.399	-13.7985	-2.78813	35.9818	81.7271	-64.9463	-52.7626
Subj24	8.08648	6.69719	-8.46211	-3.32232	100.469	61.3948	-65.7619	-96.1016
Subj25	2.47343	4.02622	1.31855	-5.45993	43.7169	46.1948	-69.7924	-20.1193
Subj26	21.2941	4.15447	-10.7269	-7.53287	60.508	39.7351	-99.9405	-0.302491
Subj27	13.0479	10.7394	-6.73998	-11.2742	48.0649	57.6932	-83.9658	-21.7923
Subj28	1.65646	13.6207	-12.8988	1.53977	34.6009	75.7177	-84.0288	-26.2898
Subj29	2.79348	-1.30939	1.20851	-2.16724	17.9247	19.3768	-47.7568	10.4552

## Sheet: Fig4C
Subject	LHM Contrast	RHM Contrast	UVM Contrast	LVM Contrast	LHM S-Area	RHM S-Area	UVM S-Area	LVM S-Area
Subj1	7.73166	11.7089	4.27148	9.94441	48.7231	87.9162	-29.4162	90.5641
Subj2	2.71316	-3.91553	-0.242555	-5.62289	-27.9546	82.0626	-43.0574	-41.3393
Subj3	4.37932	9.60646	2.39779	8.30217	72.2843	57.3456	96.3587	-19.1915
Subj4	-0.455642	-5.62134	1.88653	-6.65232	24.8931	78.5594	-20.7793	103.265
Subj5	-5.70325	-8.56188	-3.48263	-12.9323	27.2489	-80.4332	-47.6443	-9.13542
Subj6	5.32043	6.28438	7.34887	7.67161	-19.0571	-105.288	-58.5103	12.695
Subj7	-22.5856	-21.6851	-13.0361	-16.1851	3.42966	-12.191	-39.2822	-27.2107
Subj8	24.0756	8.33646	5.65594	25.2889	6.25216	13.3542	34.6922	121.761
Subj9	5.19289	-12.809	-0.632097	1.16789	-110.268	-91.7512	-40.1697	-63.3328
Subj10	6.565	5.71833	10.0229	8.55989	13.3617	5.56022	106.709	40.0802
Subj11	-9.27725	0.585746	-10.0251	-7.86292	-19.4856	-20.4468	-11.1836	-21.6417
Subj12	-8.95083	-4.55302	-6.82234	-8.68925	-21.2238	-45.8487	6.92654	-0.177743
Subj13	-13.8019	-17.2028	-8.18422	-14.7051	-53.6453	1.04907	-28.3448	-42.2408
Subj14	6.03358	7.2569	3.13924	3.44293	96.3724	155.516	182.543	28.1512
Subj15	7.00495	0.989744	-3.65698	-6.51253	-103.547	4.38909	-60.5225	-11.1328
Subj16	-10.2911	-0.345373	-4.80065	-1.15399	9.762	22.957	44.6892	-24.0722
Subj17	5.64211	15.7233	8.98621	9.89831	78.6274	23.9207	-18.3993	-56.5927
Subj18	12.9757	9.31895	10.4905	7.06001	-11.3259	-21.316	-49.5492	-8.32488
Subj19	6.16541	6.34807	6.56918	8.38772	23.6318	4.41994	7.99153	42.5894
Subj20	6.49797	13.3143	11.4999	16.8552	-6.96366	-1.30283	-0.0756006	12.9411
Subj21	3.29521	7.38941	0.853273	4.43303	96.7145	15.9913	-75.1943	0.143967
Subj22	3.95202	9.03451	0.751884	10.6004	5.64251	-24.7747	73.8649	-21.6065
Subj23	1.00767	5.44004	-5.27785	0.389749	-49.6156	-11.9832	-13.5031	-56.1515
Subj24	-4.70109	-4.99888	-3.6786	-3.88156	64.8965	17.7097	35.7065	-49.4653
Subj25	-29.5376	-26.8933	-13.1214	-25.2426	-41.2674	-46.9025	-17.7362	-22.8952
Subj26	14.9019	-1.14623	0.451997	-1.69673	-32.1167	-61.0025	-55.5246	-10.7187
Subj27	6.565	5.34797	4.34822	-5.52874	-9.90238	-8.38702	-4.89252	2.44878
Subj28	3.11912	16.1748	6.13494	15.2308	-13.3345	19.6695	5.07648	7.98321
Subj29	-27.8345	-30.8458	-11.8484	-20.5668	-52.132	-58.7928	19.2271	22.6069

## Sheet: Fig5
Subject	Behav HVA	Cortical HVA	Behav VMA	Cortical VMA
Subj1	36.9316	58.7741	29.4091	96.0886
Subj2	46.6612	91.1827	-0.13708	51.8068
Subj3	36.6085	53.8343	31.5057	-31.9672
Subj4	39.3461	48.7531	-11.4286	92.876
Subj5	51.678	63.9049	-18.5485	75.9089
Subj6	28.6227	44.9223	14.9647	98.1243
Subj7	35.6567	75.2696	13.9389	56.6462
Subj8	28.2724	17.9445	54.5069	61.8085
Subj9	28.7451	48.8736	23.3296	31.7953
Subj10	24.765	19.929	9.78744	-5.24892
Subj11	61.3721	57.9601	35.0622	32.8839
Subj12	50.7329	39.7539	15.3846	30.8462
Subj13	42.8079	69.1522	-6.23229	35.2711
Subj14	41.6721	41.4643	16.785	-38.7842
Subj15	63.3714	60.3835	9.84485	90.2145
Subj16	35.9909	54.048	32.8423	-8.61622
Subj17	32.7694	94.1265	15.7192	14.6136
Subj18	35.2222	68.0605	4.88759	78.4664
Subj19	29.5816	44.9484	18.9316	50.627
Subj20	20.341	49.2561	24.0263	43.0003
Subj21	41.0735	95.3817	27.0445	114.356
Subj22	34.7878	36.025	42.1687	-22.8975
Subj23	52.8063	67.1159	39.4569	10.4557
Subj24	39.9993	71.8095	19.3453	-20.9999
Subj25	38.479	51.0878	-60.7021	37.9072
Subj26	53.7572	59.5429	10.7447	84.2728
Subj27	51.9803	52.0946	-15.2367	41.4124
Subj28	27.926	51.7822	35.1889	36.5704
Subj29	8.27969	19.5376	-23.8718	33.7908

## Sheet: FigS1Subjec
Subject	RHM Contrast Thresh	UVM Contrast Thresh	LVM Contrast Thresh	LHM Contrast Thresh
Subj1	0.017625	0.025375	0.0205	0.02025
Subj1	0.012875	0.024625	0.021625	0.016875
Subj1	0.025375	0.032625	0.0225	0.018375
Subj1	0.01375	0.0455	0.02725	0.018375
Subj1	0.019875	0.028375	0.0245	0.0205
Subj2	0.03225	0.03725	0.0355	0.02225
Subj2	0.03225	0.03725	0.0355	0.02225
Subj2	0.01925	0.03525	0.0355	0.01925
Subj2	0.02025	0.03425	0.0365	0.02025
Subj2	0.02025	0.03825	0.0395	0.02025
Subj3	0.016	0.02525	0.016	0.01975
Subj3	0.019	0.02825	0.031	0.02075
Sub3j	0.02	0.04325	0.022	0.02075
Subj3	0.019	0.03325	0.025	0.01875
Subj3	0.019	0.03625	0.027	0.02075
Subj4	0.0475	0.028375	0.039625	0.035375
Subj4	0.020375	0.035625	0.035625	0.020375
Subj4	0.021125	0.036625	0.036625	0.020125
Subj4	0.020375	0.033875	0.040125	0.020125
Subj4	0.020375	0.034625	0.037625	0.015625
Subj5	0.0210313	0.0486562	0.0588125	0.0267812
Subj5	0.0422812	0.041625	0.0537813	0.028625
Subj5	0.0282813	0.0402812	0.0449688	0.022375
Subj5	0.0263437	0.0422812	0.0429688	0.0236563
Subj5	0.0225312	0.0338125	0.048375	0.025
Subj6	0.020375	0.033875	0.027125	0.01925
Subj6	0.019625	0.027125	0.020625	0.02025
Subj6	0.019375	0.020625	0.022625	0.019375
Subj6	0.019375	0.03475	0.022375	0.01975
Subj6	0.020375	0.026375	0.030125	0.02025
Subj7	0.028875	0.051875	0.038375	0.0385
Subj7	0.043875	0.035625	0.04975	0.0365
Subj7	0.1	0.15	0.12	0.1
Subj7	0.021375	0.05625	0.05125	0.020625
Subj7	0.028375	0.04775	0.037625	0.025
Subj8	0.016625	0.020625	0.018875	0.019375
Subj8	0.016375	0.029125	0.017875	0.017875
Subj8	0.015375	0.03575	0.0085	0.016625
Subj8	0.02725	0.03	0.01975	0.013625
Subj8	0.019625	0.0345	0.02075	0.004625
Subj9	0.013625	0.039375	0.03375	0.019
Subj9	0.031	0.034625	0.020625	0.020375
Subj9	0.025	0.037625	0.027	0.017875
Subj9	0.06475	0.037625	0.033875	0.02125
Subj9	0.025125	0.035625	0.031	0.020625
Subj10	0.02075	0.01975	0.01975	0.01925
Subj10	0.019375	0.016	0.0235	0.018375
Subj10	0.019375	0.039625	0.02525	0.01925
Subj10	0.0205	0.0225	0.025375	0.02025
Subj10	0.02025	0.03475	0.026375	0.019375
Subj11	0.021	0.071	0.033	0.033
Subj11	0.02425	0.05875	0.04025	0.026
Subj11	0.02	0.05225	0.036	0.02325
Subj11	0.02575	0.04925	0.051	0.0295
Subj11	0.02075	0.052	0.0385	0.02725
Subj12	0.020875	0.046	0.036625	0.023125
Subj12	0.0235	0.042875	0.039375	0.0415
Subj12	0.03525	0.0505	0.04425	0.02675
Subj12	0.023125	0.045875	0.047375	0.024875
Subj12	0.0235	0.0545	0.037875	0.0215
Subj13	0.054375	0.0935	0.0845	0.060875
Subj13	0.030125	0.04125	0.0515	0.021125
Subj13	0.0325	0.033875	0.04225	0.01975
Subj13	0.034375	0.04425	0.04125	0.032375
Subj13	0.034125	0.043625	0.0535	0.024875
Subj14	0.0195	0.024875	0.02175	0.017875
Subj14	0.020375	0.03175	0.029125	0.018375
Subj14	0.018625	0.0315	0.02925	0.021
Subj14	0.019375	0.0385	0.027	0.020875
Subj14	0.019375	0.035625	0.03	0.019375
Subj15	0.01975	0.0475312	0.0385	0.0213125
Subj15	0.02175	0.0412812	0.037875	0.0101563
Subj15	0.02325	0.0397812	0.04	0.022375
Subj15	0.02375	0.0397812	0.037875	0.0220937
Subj15	0.02225	0.0397812	0.034375	0.01975
Subj16	0.01975	0.076	0.029125	0.04475
Subj16	0.026	0.0338125	0.0324687	0.01975
Subj16	0.024625	0.03625	0.0274375	0.0292813
Subj16	0.027125	0.03575	0.0344375	0.0245938
Subj16	0.016625	0.03675	0.0334375	0.0246563
Subj17	0.020375	0.035625	0.024625	0.019125
Subj17	0.018375	0.024625	0.019625	0.0195
Subj17	0.02125	0.021625	0.0245	0.019875
Subj17	0.019125	0.031	0.027125	0.019375
Subj17	0.004375	0.0235	0.020625	0.020375
Subj18	0.02025	0.02725	0.020625	0.014875
Subj18	0.020625	0.024625	0.028125	0.01925
Subj18	0.013875	0.026375	0.03075	0.016
Subj18	0.019375	0.02175	0.0235	0.016375
Subj18	0.019375	0.031	0.02175	0.019375
Subj19	0.0205	0.0365	0.028	0.022375
Subj19	0.018875	0.04225	0.02525	0.019375
Subj19	0.018375	0.026375	0.026125	0.0185
Subj19	0.023375	0.019625	0.02075	0.0175
Subj19	0.017875	0.02125	0.020625	0.0195
Subj20	0.018375	0.03375	0.017875	0.024625
Subj20	0.020375	0.02725	0.02075	0.02275
Subj20	0.016375	0.019625	0.021625	0.013375
Subj20	0.011875	0.025125	0.02075	0.014875
Subj20	0.02	0.021875	0.01925	0.021
Subj21	0.019375	0.035625	0.035125	0.020375
Subj21	0.019375	0.03	0.0245	0.020625
Subj21	0.019125	0.046875	0.031875	0.02125
Subj21	0.018875	0.03	0.020375	0.019375
Subj21	0.02025	0.03275	0.021625	0.021375
Subj22	0.014375	0.035625	0.028375	0.02025
Subj22	0.019375	0.03475	0.021625	0.0195
Subj22	0.016	0.032875	0.027125	0.024875
Subj22	0.024125	0.035875	0.0215	0.021625
Subj22	0.020125	0.03675	0.016	0.015375
Subj23	0.01975	0.029125	0.029125	0.01975
Subj23	0.0189687	0.0715937	0.0382188	0.0119375
Subj23	0.0205313	0.044	0.0224375	0.027
Subj23	0.0205313	0.0415	0.0254375	0.0240938
Subj23	0.0210313	0.037	0.0344375	0.0253125
Subj24	0.022875	0.04475	0.029125	0.0314687
Subj24	0.0254375	0.0377188	0.0372188	0.0244375
Subj24	0.0244375	0.04	0.0339375	0.0228125
Subj24	0.029125	0.047875	0.035375	0.0252188
Subj24	0.0258125	0.038	0.0359375	0.019375
Subj25	0.055	0.051	0.136625	0.067625
Subj25	0.058125	0.06	0.1145	0.0325
Subj25	0.055	0.100875	0.11025	0.069125
Subj25	0.057875	0.059375	0.125875	0.0775
Subj25	0.063625	0.07225	0.155625	0.0715
Subj26	0.022375	0.036625	0.061	0.017625
Subj26	0.021375	0.034625	0.0235	0.015625
Subj26	0.022375	0.035625	0.03	0.018625
Subj26	0.02225	0.033	0.029125	0.019375
Subj26	0.027875	0.037875	0.016	0.011875
Subj27	0.018375	0.035625	0.022625	0.018375
Subj27	0.019375	0.03475	0.04325	0.020375
Subj27	0.019875	0.031	0.043875	0.02075
Subj27	0.020375	0.022875	0.0355	0.016875
Subj27	0.023	0.031875	0.036625	0.020125
Subj28	0.0195	0.03	0.018625	0.02025
Subj28	0.0195	0.032	0.019875	0.019375
Subj28	0.01	0.028125	0.02075	0.025
Subj28	0.0155	0.029375	0.0195	0.019375
Subj28	0.018375	0.028375	0.024875	0.019375
Subj29	0.0705	0.06775	0.077875	0.0625
Subj29	0.076625	0.057625	0.074875	0.054125
Subj29	0.083375	0.064875	0.076875	0.0625
Subj29	0.07375	0.0675	0.091125	0.056875
Subj29	0.071375	0.058125	0.08075	0.051125

## Sheet: FigS2
Subject	LHM	RHM
Subj1	356.336	242.799
Subj2	214.982	227.208
Subj3	207.924	263.275
Subj4	249.406	139.319
Subj5	277.456	263.109
Subj6	301.575	318.206
Subj7	176.862	387.851
Subj8	296.809	341.842
Subj9	233.145	292.523
Subj10	291.241	297.445
Subj11	230.837	305.392
Subj12	211.756	178.007
Subj13	328.321	387.399
Subj14	190.52	272.202
Subj15	319.358	305.58
Subj16	248.317	260.441
Subj17	309.2	313.973
Subj18	388.056	398.032
Subj19	310.949	301.009
Subj20	208.553	170.626
Subj21	254.897	217.236
Subj22	185.657	318.145
Subj23	464.449	314.229
Subj24	229.546	240.478
Subj25	243.678	389.417
Subj26	327.351	231.532
Subj27	267.232	472.521
Subj28	256.738	326.703
Subj29	440.197	439.904
Subj30	352.108	228.589
Subj31	322.696	182.748
Subj32	248.816	314.102
Subj33	360.73	322.515
Subj34	260.929	194.849
Subj35	274.526	278.599
Subj36	235.416	387.116
Subj37	200.463	331.185
Subj38	396.747	511.977
Subj39	221.751	324.689
Subj40	319.524	425.661
Subj41	381.774	311.757
Subj42	210.405	292.394
Subj43	404.38	379.351
Subj44	283.6	298.847
Subj45	282.19	346.093
Subj46	256.438	304.84
Subj47	331.696	341.699
Subj48	193.357	214.901
Subj49	232.19	243.959
Subj50	256.104	173.918
Subj51	272.729	287.879
Subj52	255.659	246.89
Subj53	330.829	457.239
Subj54	313.084	332.851

## Sheet: FigS3
Subject	Mean CS	V1 Surface Area - Pial	V1 Surface Area - White
Subj1	44.8959	3695.85	2848.61
Subj2	37.1413	2963.6	2190.14
Subj3	42.6728	3801.2	2968.67
Subj4	34.0586	3849.85	2927.74
Subj5	28.7597	2630.77	2033
Subj6	43.6659	2766.08	2170.12
Subj7	18.8229	2632.64	2238.58
Subj8	51.5705	2957.34	2331.82
Subj9	34.7729	2514.13	1800.38
Subj10	44.8631	3034.36	2250.19
Subj11	29.076	2806.54	2132
Subj12	29.2245	3035.26	2348.89
Subj13	23.4543	2434.52	1798.71
Subj14	41.4879	3565.98	2866.95
Subj15	35.0085	2433.51	1742.51
Subj16	32.506	3143.74	2399.34
Subj17	46.7951	3038.08	2327.04
Subj18	46.7167	3764.55	2887.27
Subj19	43.8055	2886.22	2121.97
Subj20	49.0979	2813.43	2037.69
Subj21	40.4374	2946.36	2072.31
Subj22	42.4441	3193.94	2366.28
Subj23	36.198	2831.3	2227.6
Subj24	32.4609	3113.64	2674.18
Subj25	13.2375	2400.03	1571.69
Subj26	38.8563	2872.29	2170.31
Subj27	38.7656	2776.44	2228.8
Subj28	46.7111	3257.39	2532.22
Subj29	14.6205	2369.89	1721.59

[truncated: 7 more sheets: FigS4, FigS5, FigS6a, FigS6b, FigS7AB, FigS7CD, FigS8]
